# Supplementary material for: Activation and Cell Death of Mouse Eosinophils in Response to Different Microenvironmental Stimuli
Source: Cells. 2026 Mar 10;15(6):490. doi: 10.3390/cells15060490 (PMC13024791; doi:10.3390/cells15060490)
Supplement: Supplementary file 1 [file cells-15-00490-s001.zip]

Archive with 1 entries (1 files):
- cells-4145046-supplementary.pdf
